# Supplementary material for: Functional and Evolutionary Characterization of the CONSTANS Gene Family in Short-Day Photoperiodic Flowering in Soybean
Source: PLoS One. 2014 Jan 21;9(1):e85754. doi: 10.1371/journal.pone.0085754 (PMC3897488; doi:10.1371/journal.pone.0085754)
Supplement: Table S1 — Primers used for this work. (XLSX) [file pone.0085754.s003.xlsx]

## Sheet: Sheet1
Primer name	Primer sequence (5’- 3’)	Target Gene Name	Locus	Annotation
GmPBB2-F	TGCCGAAGAAACGCAATGCTTCAA	GmPBB2	Glyma18g51320	Reference gene in real-time RT-PCR
GmPBB2-R	TGCAGCAAGTGAACCTGATCCCAT
GmCOL1a-193F	TTCCTCTGCAAGGCTGACGC	GmCOL1a	Glyma08g28370	real-time RT-PCR
GmCOL1a-546R	GTGCTGATGAGAGTAATGGTCCGT
GmCOL1b-681F	TGGTTCTGTTAGTCAAAGTGTTTCAG	GmCOL1b	Glyma18g51320	real-time RT-PCR
GmCOL1b-5UTR-R	ATCAGCAGAATAACTTAGTACAC
GmCOL2a-1015F	GCTGAAGTGGACCAGATGTT	GmCOL2a	Glyma13g07030	real-time RT-PCR
GmCOL2a-5UTR-R	TGCTTCCAATGATGTGGTTC
GmCOL2b-809F	TGTCCCACTCAAAGTCACCA	GmCOL2b	Glyma19g05170	real-time RT-PCR
GmCOL2b-981R	CTCTGCATAGGCCTTCCTTG
GmCOL1a-F	CTCTCAACGCCACCAAAAAC	GmCOL1a	Glyma08g28370	gene cloning
GmCOL1a-R	GCCATTTGTTCAACACAGCA
GmCOL1b-F	CCGCTGGCACAAGTAAGTAA	GmCOL1b	Glyma18g51320	gene cloning
GmCOL1b-R	GCATCCGATTAGTACAACTGCAAG
GmCOL2a-F	ATGTTGAAGGAAGGCACCAAC	GmCOL2a	Glyma13g07030	gene cloning
GmCOL2a-R	TGCTTCCAATGATGTGGTTC
GmCOL2b-F	TCCAACACAAAAACCAAGCA	GmCOL2b	Glyma19g05170	gene cloning
GmCOL2b-R	GATGTGTGGTTCCCAACCTT
GmFT2a-F	GGATTGCCAGTTGCTGCTGT	GmFT2a	Glyma16g26660	real-time RT-PCR
GmFT2a-R	GAGTGTGGGAGATTGCCAAT
GmFT5a-F	GCCTTACTCCAGCTTATACT	GmFT5a	Glyma16g04830	real-time RT-PCR
GmFT5a-R	GGCATGCTCTAGCATTGCAA
Table S1. Primers used for this work.
